# Supplementary material for: Can vitamin B6 alleviate the adverse reactions of quadruple anti-Helicobacter pylori regimen? : randomized controlled trial
Source: BMC Infect Dis. 2023 Sep 11;23:590. doi: 10.1186/s12879-023-08571-8 (PMC10494335; doi:10.1186/s12879-023-08571-8)
Supplement: Supplementary file 1 — Supplementary Material 1 [file 12879_2023_8571_MOESM1_ESM.xlsx]

## Sheet: 张老师绿色，其余裴老师
Supplementary Table 1. Raw data of the patients treated with conventional treatment.
gender	age	BMI	Creatinine	clinical symptom	Tobacco and Alcohol History	course of treatment	adverse reaction		Review eradication	Review symptoms	curative effect
male	32	24	65	bad breath	neither	14d	neither		unsuccessful eradication		Ineffective
female	68	23	68	acid reflux	neither	14d	mild	both	successful eradication		Effective
male	40	22	70	acid reflux	neither	14d	mild	central nervous system symptoms	successful eradication	symptoms disappear	Significantly effective
female	68	25	62	acid reflux	neither	14d	neither		successful eradication	symptoms disappear	Significantly effective
female	27	20	60	belching	neither	14d	neither		successful eradication		Effective
female	46	21	55	belching	neither	14d	mild	gastrointestinal symptoms	successful eradication		Effective
female	58	23	75	bloating	neither	14d	moderate	central nervous system symptoms	successful eradication	symptoms disappear	Significantly effective
female	67	22	69	asymptomatic	neither	14d	moderate	central nervous system symptoms	unsuccessful eradication	asymptomatic	Ineffective
female	43	23	74	stomach ache	neither	14d	moderate	central nervous system symptoms	successful eradication		Effective
male	43	24	76	bad breath	neither	14d	neither		successful eradication		Effective
male	52	25	52	asymptomatic	Tobacco History	14d	severe	both	unsuccessful eradication	asymptomatic	Ineffective
female	50	26	65	bloating	neither	14d	severe	both	successful eradication		Effective
female	40	22	54	asymptomatic	neither	14d	mild	central nervous system symptoms	unsuccessful eradication	asymptomatic	Ineffective
male	26	24	54	acid reflux	Alcohol History	14d	neither		successful eradication		Effective
male	33	24	65	Heartburn	neither	14d	neither		successful eradication		Effective
male	31	24	69	asymptomatic	Alcohol History	14d	neither		unsuccessful eradication	asymptomatic	Ineffective
male	38	22	74	asymptomatic	neither	14d	severe	central nervous system symptoms	unsuccessful eradication	asymptomatic	Ineffective
male	27	28	76	asymptomatic	Tobacco History	14d	neither		successful eradication	asymptomatic	Effective
male	67	22	54	acid reflux	Alcohol History	14d	neither		successful eradication		Effective
male	60	21	65	Heartburn	both	14d	severe	both	successful eradication		Effective
female	50	22	54	asymptomatic	neither	14d	neither		unsuccessful eradication	asymptomatic	Ineffective
male	71	22	52	asymptomatic	neither	14d	moderate	central nervous system symptoms	unsuccessful eradication	asymptomatic	Ineffective
male	51	21	65	belching	neither	14d	mild	central nervous system symptoms	successful eradication	symptoms disappear	Significantly effective
male	28	23	54	belching	neither	14d	severe	both	successful eradication		Effective
female	64	24	52	acid reflux	neither	14d	severe	both	successful eradication		Effective
female	65	23	65	acid reflux	neither	14d	mild	both	successful eradication		Effective
female	56	22	69	asymptomatic	neither	14d	neither		unsuccessful eradication	asymptomatic	Ineffective
male	39	24	74	bloating	Tobacco History	14d	severe	both	successful eradication		Effective
female	25	18	76	bloating	neither	14d	moderate	both	successful eradication		Effective
female	43	24	52	bad breath	neither	14d	mild	gastrointestinal symptoms	successful eradication		Effective
female	35	25	65	asymptomatic	neither	14d	mild	central nervous system symptoms	unsuccessful eradication	asymptomatic	Ineffective
male	45	23	69	asymptomatic	both	14d	neither		unsuccessful eradication	asymptomatic	Ineffective
female	55	22	74	stomach ache	neither	14d	severe	both	successful eradication		Effective
male	60	24	76	bloating	neither	14d	severe	both	unsuccessful eradication		Ineffective
male	43	24	52	asymptomatic	neither	14d	mild	central nervous system symptoms	unsuccessful eradication	asymptomatic	Ineffective
female	46	25	65	asymptomatic	neither	14d	mild	central nervous system symptoms	unsuccessful eradication	asymptomatic	Ineffective
female	36	22	54	bloating	neither	14d	severe	central nervous system symptoms	successful eradication	symptoms disappear	Significantly effective
female	30	28	52	bad breath	neither	14d	severe	both	successful eradication		Effective
female	70	22	65	asymptomatic	neither	14d	mild	central nervous system symptoms	unsuccessful eradication	asymptomatic	Ineffective
male	60	21	52	Heartburn	Alcohol History	14d	mild	both	successful eradication		Effective
male	46	22	65	asymptomatic	both	14d	neither		unsuccessful eradication	asymptomatic	Ineffective
female	37	29	69	bad breath	neither	14d	moderate	central nervous system symptoms	unsuccessful eradication		Ineffective
female	42	21	74	bad breath	neither	14d	severe	both	successful eradication		Effective
female	29	22	76	Heartburn	neither	14d	severe	both	successful eradication		Effective
female	44	25	54	asymptomatic	neither	14d	severe	central nervous system symptoms	successful eradication	symptoms disappear	Significantly effective
female	53	22	65	asymptomatic	neither	14d	severe	central nervous system symptoms	unsuccessful eradication	asymptomatic	Ineffective
male	57	24	69	Heartburn	neither	14d	neither		successful eradication		Effective
male	66	22	54	belching	Tobacco History	14d	moderate	both	successful eradication		Effective
female	67	28	56	belching	neither	14d	severe	both	successful eradication		Effective
female	66	22	75	asymptomatic	neither	14d	severe	central nervous system symptoms	unsuccessful eradication	asymptomatic	Ineffective
female	54	27	69	Heartburn	neither	14d	mild	both	successful eradication		Effective
female	56	22	74	bad breath	neither	14d	mild	both	successful eradication		Effective
female	34	21	76	bloating	neither	14d	neither		successful eradication		Effective
male	31	18	52	stomach ache	neither	14d	moderate	both	successful eradication		Effective
female	36	27	65	asymptomatic	neither	14d	severe	central nervous system symptoms	unsuccessful eradication	asymptomatic	Ineffective
male	41	21	54	asymptomatic	neither	14d	moderate	central nervous system symptoms	successful eradication	asymptomatic	Effective
male	42	22	54	bloating	Tobacco History	14d	moderate	both	successful eradication		Effective
female	42	21	65	asymptomatic	neither	14d	mild	central nervous system symptoms	unsuccessful eradication	asymptomatic	Ineffective
female	38	22	69	belching	both	14d	mild	both	successful eradication		Effective
female	61	21	74	stomach ache	both	14d	neither		successful eradication		Effective
female	40	22	76	asymptomatic	neither	14d	severe	central nervous system symptoms	successful eradication	asymptomatic	Effective
female	36	28	54	asymptomatic	neither	14d	severe	central nervous system symptoms	successful eradication	asymptomatic	Effective
female	26	21	65	asymptomatic	Alcohol History	14d	severe	central nervous system symptoms	unsuccessful eradication	asymptomatic	Ineffective
female	65	22	54	asymptomatic	neither	14d	neither		unsuccessful eradication	asymptomatic	Ineffective
male	34	25	52	asymptomatic	neither	14d	neither		unsuccessful eradication	asymptomatic	Ineffective
female	32	21	65	asymptomatic	neither	14d	severe	central nervous system symptoms	successful eradication	asymptomatic	Effective
male	65	24	45	asymptomatic	Tobacco History	14d	neither		unsuccessful eradication	asymptomatic	Ineffective
male	53	24	49	bad breath	Alcohol History	14d	severe	both	successful eradication		Effective
female	51	28	54	asymptomatic	neither	14d	mild	central nervous system symptoms	unsuccessful eradication	asymptomatic	Ineffective
male	32	21	54	asymptomatic	both	14d	mild	central nervous system symptoms	unsuccessful eradication	asymptomatic	Ineffective
female	62	22	65	acid reflux	neither	14d	mild	both	successful eradication		Effective
male	65	21	69	bad breath	neither	14d	neither		successful eradication		Effective
female	55	22	54	asymptomatic	neither	14d	neither		unsuccessful eradication	asymptomatic	Ineffective
male	63	24	56	Heartburn	Alcohol History	14d	mild	central nervous system symptoms	unsuccessful eradication		Ineffective
female	31	25	75	asymptomatic	Alcohol History	14d	moderate	central nervous system symptoms	unsuccessful eradication	asymptomatic	Ineffective
female	72	28	69	asymptomatic	neither	14d	severe	central nervous system symptoms	successful eradication	asymptomatic	Effective
male	59	22	74	Heartburn	Alcohol History	14d	neither		successful eradication		Effective
female	49	28	76	asymptomatic	neither	14d	severe	central nervous system symptoms	successful eradication	asymptomatic	Effective
female	36	22	52	asymptomatic	neither	14d	moderate	central nervous system symptoms	unsuccessful eradication	asymptomatic	Ineffective
male	36	26	65	asymptomatic	neither	14d	neither		unsuccessful eradication	asymptomatic	Ineffective
male	79	21	54	stomach ache	neither	14d	moderate	central nervous system symptoms	unsuccessful eradication		Ineffective
male	47	24	52	nausea	both	14d	moderate	both	unsuccessful eradication		Ineffective
male	66	24	65	belching	neither	14d	moderate	both	successful eradication		Effective
female	40	24	54	belching	both	14d	mild	both	successful eradication		Effective
female	29	21	52	bloating	neither	14d	moderate	both	successful eradication		Effective
male	32	22	65	stomach ache	neither	14d	mild	central nervous system symptoms	successful eradication	symptoms disappear	Significantly effective
female	56	21	69	belching	neither	14d	mild	both	successful eradication		Effective
female	34	22	74	bloating	neither	14d	mild	both	unsuccessful eradication		Ineffective
male	35	24	76	asymptomatic	Tobacco History	14d	neither		unsuccessful eradication	asymptomatic	Ineffective
male	45	25	52	stomach ache	neither	14d	neither		successful eradication		Effective
male	23	24	43	bad breath	neither	14d	moderate	both	successful eradication		Effective
female	27	27	56	asymptomatic	neither	14d	moderate	central nervous system symptoms	successful eradication	symptoms disappear	Significantly effective
female	29	22	65	bloating	Tobacco History	14d	neither		successful eradication		Effective
male	56	27	45	asymptomatic	Alcohol History	14d	mild	central nervous system symptoms	unsuccessful eradication	asymptomatic	Ineffective
female	43	22	49	acid reflux	neither	14d	neither		unsuccessful eradication		Ineffective
female	34	21	54	Heartburn	neither	14d	moderate	both	unsuccessful eradication		Ineffective
male	37	22	54	asymptomatic	both	14d	moderate	central nervous system symptoms	unsuccessful eradication	asymptomatic	Ineffective
female	32	23	65	asymptomatic	neither	14d	mild	central nervous system symptoms	successful eradication	asymptomatic	Effective
male	19	21	69	nausea	neither	14d	mild	both	successful eradication		Effective
male	45	20	54	belching	neither	14d	moderate	both	successful eradication		Effective
female	37	21	56	belching	neither	14d	moderate	both	successful eradication		Effective
female	24	22	75	bloating	neither	14d	moderate	gastrointestinal symptoms	unsuccessful eradication		Ineffective
female	35	24	69	stomach ache	both	14d	mild	both	successful eradication		Effective
male	35	22	74	belching	neither	14d	moderate	both	successful eradication		Effective
female	48	24	76	bloating	neither	14d	neither		successful eradication		Effective
female	23	28	52	asymptomatic	Alcohol History	14d	mild	central nervous system symptoms	successful eradication	asymptomatic	Effective
female	20	19	65	stomach ache	neither	14d	mild	gastrointestinal symptoms	unsuccessful eradication		Ineffective
male	22	28	52	bad breath	neither	14d	mild	both	successful eradication		Effective
female	28	22	65	asymptomatic	neither	14d	neither		successful eradication	asymptomatic	Effective
male	34	21	69	asymptomatic	neither	14d	moderate	central nervous system symptoms	successful eradication	asymptomatic	Effective
male	37	22	74	acid reflux	neither	14d	neither		successful eradication		Effective
female	38	25	76	Heartburn	neither	14d	moderate	both	successful eradication		Effective
female	43	21	52	asymptomatic	both	14d	moderate	central nervous system symptoms	successful eradication	asymptomatic	Effective
female	45	24	65	asymptomatic	neither	14d	mild	central nervous system symptoms	successful eradication	asymptomatic	Effective
male	22	24	54	nausea	neither	14d	neither		unsuccessful eradication		Ineffective
female	28	21	52	belching	Alcohol History	14d	moderate	both	successful eradication		Effective
male	26	21	65	belching	neither	14d	moderate	central nervous system symptoms	successful eradication	symptoms disappear	Significantly effective
female	54	22	52	bloating	neither	14d	moderate	both	successful eradication		Effective
female	45	26	65	stomach ache	neither	14d	mild	both	unsuccessful eradication		Ineffective
male	48	24	49	belching	neither	14d	moderate	gastrointestinal symptoms	unsuccessful eradication		Ineffective
female	46	25	54	bloating	Tobacco History	14d	mild	gastrointestinal symptoms	unsuccessful eradication		Ineffective
female	58	28	75	asymptomatic	neither	14d	mild	central nervous system symptoms	unsuccessful eradication	asymptomatic	Ineffective
male	55	22	69	stomach ache	neither	14d	mild	both	successful eradication		Effective
male	52	25	74	bad breath	neither	14d	mild	both	successful eradication		Effective
male	45	22	76	asymptomatic	Alcohol History	14d	mild	central nervous system symptoms	successful eradication	asymptomatic	Effective
male	48	23	52	asymptomatic	Alcohol History	14d	neither		successful eradication	asymptomatic	Effective
female	30	21	65	acid reflux	both	14d	neither		successful eradication		Effective
female	45	24	54	Heartburn	neither	14d	moderate	both	unsuccessful eradication		Ineffective
female	34	24	54	asymptomatic	neither	14d	mild	central nervous system symptoms	unsuccessful eradication	asymptomatic	Ineffective
male	32	22	65	asymptomatic	neither	14d	moderate	central nervous system symptoms	unsuccessful eradication	asymptomatic	Ineffective
