# Supplementary material for: Can vitamin B6 alleviate the adverse reactions of quadruple anti-Helicobacter pylori regimen? : randomized controlled trial
Source: BMC Infect Dis. 2023 Sep 11;23:590. doi: 10.1186/s12879-023-08571-8 (PMC10494335; doi:10.1186/s12879-023-08571-8)
Supplement: Supplementary file 2 — Supplementary Material 2 [file 12879_2023_8571_MOESM2_ESM.xlsx]

## Sheet: 张老师绿色，其余裴老师
Supplementary Table 2. Raw data of the patients treated with Vitamin B6 supplement treatment.
gender	age	BMI	Creatinine	clinical symptom	Tobacco and Alcohol History	course of treatment	adverse reaction		Review eradication	Review symptoms	curative effect
male	40	24	65	epigastric discomfort	neither	14d	neither		successful eradication		Effective
female	47	27	68	acid reflux	neither	14d	mild	central nervous system symptoms	successful eradication	symptoms disappear	Significantly effective
male	57	23	62	asymptomatic	both	14d	neither		unsuccessful eradication	asymptomatic	Ineffective
female	72	22	55	bloating	neither	14d	neither		successful eradication		Effective
female	62	19	60	asymptomatic	neither	14d	neither		unsuccessful eradication	asymptomatic	Ineffective
male	64	23	74	bloating	neither	14d	mild	gastrointestinal symptoms	successful eradication		Effective
male	61	26	66	asymptomatic	Tobacco History	14d	neither		unsuccessful eradication	asymptomatic	Ineffective
female	41	28	52	asymptomatic	neither	14d	neither		unsuccessful eradication	asymptomatic	Ineffective
female	60	23	65	stomach ache	neither	14d	mild	gastrointestinal symptoms	successful eradication		Effective
female	39	21	54	bloating	neither	14d	neither		successful eradication		Effective
male	39	18	52	bad breath	Alcohol History	14d	neither		successful eradication		Effective
female	46	24	65	bad breath	neither	14d	neither		unsuccessful eradication		Ineffective
male	36	24	54	bad breath	neither	14d	neither		successful eradication	symptoms disappear	Significantly effective
female	42	22	52	belch	neither	14d	mild	gastrointestinal symptoms	unsuccessful eradication		Ineffective
male	35	27	65	asymptomatic	neither	14d	neither		unsuccessful eradication	asymptomatic	Ineffective
female	60	22	69	asymptomatic	neither	14d	mild	central nervous system symptoms	unsuccessful eradication	asymptomatic	Ineffective
male	56	23	74	asymptomatic	neither	14d	neither		successful eradication	asymptomatic	Effective
female	50	21	52	nausea	neither	14d	severe	both	successful eradication		Effective
female	69	19	65	stomach ache	neither	14d	severe	both	successful eradication		Effective
female	58	23	52	bad breath	neither	14d	neither		unsuccessful eradication		Ineffective
female	56	22	65	bloating	neither	14d	mild	gastrointestinal symptoms	successful eradication		Effective
male	60	24	69	asymptomatic	Tobacco History	14d	mild	central nervous system symptoms	unsuccessful eradication	asymptomatic	Ineffective
male	59	25	74	asymptomatic	neither	14d	mild	central nervous system symptoms	unsuccessful eradication	asymptomatic	Ineffective
male	25	22	76	bloating	Tobacco History	14d	neither		successful eradication		Effective
male	35	25	52	bloating	neither	14d	neither		successful eradication		Effective
female	39	24	65	asymptomatic	neither	14d	neither		unsuccessful eradication	asymptomatic	Ineffective
male	42	22	54	bloating	Tobacco History	14d	moderate	both	successful eradication		Effective
female	56	27	52	asymptomatic	neither	14d	moderate	central nervous system symptoms	unsuccessful eradication	asymptomatic	Ineffective
male	62	22	54	asymptomatic	both	14d	moderate	central nervous system symptoms	unsuccessful eradication	asymptomatic	Ineffective
male	45	23	52	stomach ache	Tobacco History	14d	moderate	both	successful eradication		Effective
male	45	21	65	stomach ache	Tobacco History	14d	neither		successful eradication		Effective
female	35	19	69	stomach ache	neither	14d	mild	both	successful eradication		Effective
female	58	23	85	asymptomatic	neither	14d	neither		unsuccessful eradication	asymptomatic	Ineffective
male	29	22	52	epigastric discomfort	Tobacco History	14d	mild	gastrointestinal symptoms	successful eradication		Effective
female	50	24	64	epigastric discomfort	neither	14d	mild	gastrointestinal symptoms	successful eradication		Effective
male	60	25	65	bloating	neither	14d	mild	central nervous system symptoms	successful eradication	symptoms disappear	Significantly effective
male	50	22	69	epigastric discomfort	neither	14d	neither		unsuccessful eradication		Ineffective
female	33	25	74	stomach ache	neither	14d	mild	both	successful eradication		Effective
female	33	23	76	belch	neither	14d	severe	central nervous system symptoms	successful eradication		Effective
male	32	21	52	asymptomatic	neither	14d	neither		unsuccessful eradication	asymptomatic	Ineffective
female	61	18	65	stomach ache	neither	14d	mild	both	successful eradication		Effective
female	41	24	54	asymptomatic	neither	14d	neither		unsuccessful eradication	asymptomatic	Ineffective
female	70	24	52	belch	neither	14d	neither		successful eradication		Effective
male	65	22	54	epigastric discomfort	neither	14d	mild	gastrointestinal symptoms	successful eradication		Effective
female	32	27	52	bad breath	neither	14d	mild	central nervous system symptoms	unsuccessful eradication		Ineffective
female	52	22	45	epigastric discomfort	neither	14d	mild	gastrointestinal symptoms	successful eradication		Effective
female	44	23	49	epigastric discomfort	neither	14d	mild	gastrointestinal symptoms	unsuccessful eradication		Ineffective
female	42	21	65	stomach ache	neither	14d	mild	both	successful eradication		Effective
female	28	19	65	asymptomatic	neither	14d	mild	central nervous system symptoms	unsuccessful eradication	asymptomatic	Ineffective
male	35	21	68	asymptomatic	Tobacco History	14d	mild	central nervous system symptoms	unsuccessful eradication	asymptomatic	Ineffective
male	57	19	62	epigastric discomfort	neither	14d	neither		successful eradication		Effective
male	65	23	55	stomach ache	neither	14d	mild	both	successful eradication		Effective
male	43	22	60	bad breath	both	14d	mild	central nervous system symptoms	unsuccessful eradication		Ineffective
male	25	24	74	asymptomatic	Tobacco History	14d	mild	central nervous system symptoms	unsuccessful eradication	asymptomatic	Ineffective
female	62	25	66	Anorexia	neither	14d	neither		successful eradication		Effective
male	32	22	52	asymptomatic	both	14d	mild	central nervous system symptoms	unsuccessful eradication	asymptomatic	Ineffective
male	32	25	65	stomach ache	both	14d	mild	both	successful eradication		Effective
female	33	23	54	asymptomatic	neither	14d	moderate	central nervous system symptoms	unsuccessful eradication	asymptomatic	Ineffective
female	30	21	52	asymptomatic	neither	14d	neither		unsuccessful eradication	asymptomatic	Ineffective
male	39	18	65	epigastric discomfort	Tobacco History	14d	neither		successful eradication		Effective
male	34	24	54	asymptomatic	neither	14d	mild	central nervous system symptoms	unsuccessful eradication	asymptomatic	Ineffective
male	32	24	52	asymptomatic	neither	14d	mild	central nervous system symptoms	unsuccessful eradication	asymptomatic	Ineffective
female	55	22	65	belch	neither	14d	neither		successful eradication		Effective
male	57	22	69	acid reflux	Tobacco History	14d	neither		successful eradication		Effective
male	23	23	74	asymptomatic	neither	14d	mild	central nervous system symptoms	unsuccessful eradication	asymptomatic	Ineffective
female	35	21	52	bad breath	neither	14d	neither		successful eradication		Effective
male	38	19	65	belch	both	14d	neither		successful eradication		Effective
male	31	23	52	asymptomatic	neither	14d	neither		unsuccessful eradication	asymptomatic	Ineffective
female	36	22	76	asymptomatic	neither	14d	neither		unsuccessful eradication	asymptomatic	Ineffective
female	61	24	52	epigastric discomfort	neither	14d	mild	gastrointestinal symptoms	successful eradication		Effective
female	38	25	65	asymptomatic	neither	14d	mild	central nervous system symptoms	unsuccessful eradication	asymptomatic	Ineffective
male	58	22	54	asymptomatic	neither	14d	mild	central nervous system symptoms	unsuccessful eradication	asymptomatic	Ineffective
male	38	25	52	asymptomatic	neither	14d	neither		unsuccessful eradication	asymptomatic	Ineffective
male	33	24	54	asymptomatic	Tobacco History	14d	neither		unsuccessful eradication	asymptomatic	Ineffective
female	69	25	52	epigastric discomfort	neither	14d	severe	both	successful eradication		Effective
male	42	22	65	stomach ache	both	14d	mild	central nervous system symptoms	successful eradication	symptoms disappear	Significantly effective
female	51	25	69	bloating	neither	14d	mild	central nervous system symptoms	successful eradication	symptoms disappear	Significantly effective
male	65	24	85	epigastric discomfort	Alcohol History	14d	mild	central nervous system symptoms	successful eradication	symptoms disappear	Significantly effective
female	71	22	52	stomach ache	neither	14d	neither		successful eradication		Effective
male	29	27	64	asymptomatic	neither	14d	neither		unsuccessful eradication	asymptomatic	Ineffective
female	29	22	65	asymptomatic	neither	14d	mild	central nervous system symptoms	unsuccessful eradication	asymptomatic	Ineffective
male	46	23	69	asymptomatic	both	14d	mild	central nervous system symptoms	successful eradication	asymptomatic	Significantly effective
male	37	21	74	epigastric discomfort	Tobacco History	14d	mild	gastrointestinal symptoms	successful eradication		Effective
female	22	19	76	asymptomatic	neither	14d	neither		successful eradication	asymptomatic	Effective
male	32	23	56	bloating	both	14d	mild	gastrointestinal symptoms	successful eradication		Effective
female	31	22	54	bloating	neither	14d	mild	gastrointestinal symptoms	successful eradication		Effective
male	56	24	52	epigastric discomfort	neither	14d	neither		successful eradication		Effective
male	50	25	45	acid reflux	both	14d	neither		unsuccessful eradication		Ineffective
male	69	22	49	asymptomatic	both	14d	mild	central nervous system symptoms	unsuccessful eradication	asymptomatic	Ineffective
male	58	23	65	bloating	neither	14d	neither		successful eradication		Effective
male	56	21	65	asymptomatic	neither	14d	neither		successful eradication	asymptomatic	Effective
female	60	18	68	bloating	Tobacco History	14d	neither		successful eradication		Effective
male	59	24	62	asymptomatic	neither	14d	neither		unsuccessful eradication	asymptomatic	Ineffective
male	25	24	55	asymptomatic	neither	14d	mild	central nervous system symptoms	successful eradication	asymptomatic	Significantly effective
female	35	22	60	stomach ache	neither	14d	neither		unsuccessful eradication		Ineffective
female	39	27	74	bloating	Tobacco History	14d	mild	gastrointestinal symptoms	unsuccessful eradication		Ineffective
male	42	22	66	bad breath	neither	14d	neither		unsuccessful eradication		Ineffective
male	56	23	52	bad breath	neither	14d	severe	central nervous system symptoms	successful eradication		Effective
male	62	21	65	bloating	both	14d	severe	both	successful eradication		Effective
female	45	19	54	epigastric discomfort	neither	14d	neither		successful eradication		Effective
male	45	21	52	stomach ache	neither	14d	mild	central nervous system symptoms	unsuccessful eradication		Ineffective
male	35	19	65	asymptomatic	neither	14d	mild	central nervous system symptoms	successful eradication	asymptomatic	Effective
female	58	24	54	asymptomatic	neither	14d	mild	central nervous system symptoms	unsuccessful eradication	asymptomatic	Ineffective
male	38	27	45	asymptomatic	neither	14d	neither		unsuccessful eradication	asymptomatic	Ineffective
female	58	23	52	epigastric discomfort	neither	14d	neither		successful eradication	symptoms disappear	Significantly effective
female	38	22	65	asymptomatic	Tobacco History	14d	neither		successful eradication	asymptomatic	Significantly effective
male	33	19	52	bloating	neither	14d	moderate	both	successful eradication		Effective
female	69	23	76	bloating	both	14d	moderate	central nervous system symptoms	unsuccessful eradication		Ineffective
male	42	26	52	epigastric discomfort	neither	14d	moderate	both	unsuccessful eradication		Ineffective
male	51	28	65	acid reflux	Alcohol History	14d	mild	central nervous system symptoms	successful eradication		Effective
female	65	23	54	asymptomatic	neither	14d	mild	central nervous system symptoms	successful eradication	asymptomatic	Effective
female	71	21	52	bloating	neither	14d	mild	both	successful eradication		Effective
male	29	18	54	asymptomatic	Tobacco History	14d	neither		successful eradication	asymptomatic	Effective
female	29	24	52	bloating	neither	14d	mild	both	successful eradication		Effective
female	46	24	65	asymptomatic	neither	14d	mild	central nervous system symptoms	successful eradication	asymptomatic	Effective
female	37	22	69	asymptomatic	neither	14d	neither		unsuccessful eradication	asymptomatic	Ineffective
male	22	27	85	Anorexia	Alcohol History	14d	mild	central nervous system symptoms	unsuccessful eradication		Ineffective
female	32	25	52	asymptomatic	neither	14d	neither		successful eradication	asymptomatic	Effective
female	65	24	64	stomach ache	neither	14d	neither		successful eradication		Effective
male	43	22	49	asymptomatic	neither	14d	neither		successful eradication	asymptomatic	Effective
female	25	27	54	asymptomatic	both	14d	mild	central nervous system symptoms	unsuccessful eradication	asymptomatic	Ineffective
male	62	22	56	epigastric discomfort	Tobacco History	14d	mild	both	successful eradication		Effective
female	32	23	74	asymptomatic	neither	14d	neither		unsuccessful eradication	asymptomatic	Ineffective
female	32	21	76	asymptomatic	neither	14d	mild	central nervous system symptoms	unsuccessful eradication	asymptomatic	Ineffective
male	33	19	52	belch	neither	14d	neither		unsuccessful eradication		Ineffective
male	30	23	65	acid reflux	neither	14d	mild	both	unsuccessful eradication		Ineffective
female	39	22	54	asymptomatic	both	14d	mild	central nervous system symptoms	successful eradication	asymptomatic	Effective
female	34	24	52	bad breath	both	14d	mild	central nervous system symptoms	unsuccessful eradication		Ineffective
female	32	25	54	asymptomatic	neither	14d	mild	central nervous system symptoms	successful eradication	asymptomatic	Significantly effective
male	55	22	52	epigastric discomfort	neither	14d	mild	gastrointestinal symptoms	successful eradication		Effective
